# Supplementary material for: Chromatin-remodelling factor Brg1 regulates myocardial proliferation and regeneration in zebrafish
Source: Nat Commun. 2016 Dec 8;7:13787. doi: 10.1038/ncomms13787 (PMC5476829; doi:10.1038/ncomms13787)
Supplement: Supplementary Data 1 — Down-regulated genes in dn-xBrg1 transgenic hearts. [file ncomms13787-s2.xlsx]

## Sheet: Sheet1
LOC100000034
LOC100003647
LOC100003983
LOC100148329
LOC100148818
LOC100149066
LOC100149189
LOC100302390
LOC553228
LOC792137
abcb3l1
abcc2
abcc4
abhd12
abracl
ackr3b
aco1
acsl4b
actc1b
actn1
actr2a
acvrl1
ada
adam10a
adam28
adam8a
adam9
adar
adh8b
adm2a
adora2ab
adpgk
agfg1a
ahsa1
ahsa1l
aif1l
ak2
akap12b
alas2
aldh1a2
aldh3a2b
aldob
alg6
alox12
alox5a
alox5b.3
amfr
angptl2a
angptl4
ankhb
ankrd10a
ankrd10b
ankrd22
ankrd37
anln
antxr2a
anxa11a
anxa1a
anxa2a
anxa4
anxa5b
apbb1ip
apoeb
aprt
aqp1a.1
arf5
arhgap15
arhgap4a
arhgdig
arhgef1a
arl4ca
arpc1b
arrdc2
arrdc3b
arsa
asah1a
asah1b
asap2b
asap3
asb15b
asf1ba
asph
asphd2
ass1
atf3
atg9a
atl3
atp6ap1b
atp6v0ca
atp6v1aa
atp6v1ba
atp6v1c1a
atp6v1e1b
aurkb
axin2
ba1
ba1l
bace1
bach1
bag2
bag3
bcl6ab
bend3
bhlhe40
bhlhe41
bin1b
bin2b
birc7
blf
blnk
blvrb
bmi1a
bmp1a
bmp4
bnc2
boc
brd2a
brms1la
btr09
btr29
bzw1b
c1qa
c1qtnf5
c1s
c3a
c6
ca10a
ca2
cadm4
cahz
calcoco2
cald1b
calr
calr3b
calrl2
calua
canx
capgb
capn2a
capn5a
card9
cars
casp3a
casp9
caspb
cbfb
cbsb
cbx7a
ccdc3
ccdc6b
ccdc79
ccdc80
ccl25b
ccnb3
ccr12.3
ccr9a
ccsapb
cd22
cd276
cd63
cd82b
cd9b
cdc20
cdc25
cdc42ep1b
cdca7a
cdcp1a
cdh11
cdk1
cdk2
cdkn1a
cds2
cebpb
cecr1a
cers2a
cfl1
cfp
ch25h
chaf1a
chd2
chfr
chka
chordc1a
chst1
chst11
chst12a
cish
cited2
cited4b
ckba
cldn5a
cldn5b
cldnc
clic5a
cln6a
clu
cmklr1
cmtm3
cmtm6
cndp2
cnn2
cnn3b
cnstb
col11a1a
col11a1b
col18a1
col1a1a
col1a1b
col1a2
col2a1b
col4a3bpa
col5a2a
colec12
colgalt1
comtb
copb1
copz2
coro1a
cotl1
cpa2
cpn1
cpne2
cpvl
crabp2a
crabp2b
creb1a
creb3l2
crlf1a
csf1ra
csf2rb
csf3r
csrp1a
ctbp2a
ctbs
ctgfa
ctgfb
cthrc1a
ctns
ctsba
ctsc
ctsd
ctsh
ctsk
ctsla
ctssb.1
ctssb.2
ctsz
cttnbp2nlb
cx32.2
cx35.4
cx43
cx43.4
cxadr
cxcl-c1c
cxcl12a
cxcl14
cxcr3.2
cxcr4a
cyb5r1
cyba
cybb
cybrd1
cygb1
cyp1c1
cyp1c2
cyp24a1
cyp26b1
cyp27c1
cyp2aa6
cyp2aa7
cyp3c1
cyth1a
dact1
dad1
daxx
dazap2
dcbld2
dclk1a
dcn
ddi2
ddit3
ddit4
ddost
dedd1
dfna5
dhx58
dicp3.3
dirc2
dkk1b
dkk3
dnaja1
dnajb1b
dnajb4
dnajb9a
dnajb9b
dnajc3a
dnajc3b
dnase2
dnmt1
dock4b
dpp3
dram1
dse
dusp5
dysf
e2f4
echdc2
eda
edem1
edn1
efhd2
efna1a
efna1b
egfra
egln3
egr1
egr2a
egr3
eif2ak2
eif5a2
eml2
enc1
eno1b
enosf1
enpep
epb41b
epb41l3b
eprs
ero1l
ero1lb
eva1a
evla
ext1a
ezrb
f13a1b
f2r
f3a
f3b
fam114a1
fam188a
fam49ba
fam63a
fam69c
fam76b
fam84a
fbxl14b
fbxl4
fbxo25
fbxo32
fbxo7
fcer1g
fermt3b
fes
fhl3b
fkbp10b
fkbp11
fkbp14
fkbp2
fkbp4
fkbp7
fkbp9
fn1a
fn1b
fosb
fosl1a
fosl2
foxg1b
foxp4
fra10ac1
fstl1a
ftr14
ftr67
ftr72
fuca1
fuca2
fzd7b
gadd45aa
gale
galk1
gapdhs
gart
gas1a
gas2l3
gcga
gfpt1
gfpt2
gig2d
gig2e
gig2p
glb1l
glipr2l
gltpa
gmpr2
gnai2b
gnai3
gnl1
gnpda1
gnsb
gpc1b
gpcpd1
gpd1c
gpib
gpm6bb
gpr126
gpr56
gpr84
gpt2l
gpx7
grap2a
grapa
grina
grn1
grna
grnb
gsna
gsr
gstm3
gulp1a
gxylt1b
gyg1b
h1f0
h1fx
has1
havcr1
hbaa1
hbegfb
hcls1
hdac9b
heatr5a
herc3
herpud1
hexa
hexim1
hgd
histh1l
hk2
hmbsb
hmox1a
homeza
hpse
hrh3
hsd17b14
hsd3b7
hsp70
hsp70l
hsp90aa1.1
hsp90aa1.2
hsp90b1
hspa4a
hspa5
hspa8
hspb1
hspb8
hspb9
hspbp1
htra1a
htra1b
hyou1
id2a
id4
ids
ier5l
ifit5
igf2b
igf2r
ikbkb
il10ra
il13ra1
il15l
il1b
il21r
il2rga
il4r.1
il6st
ildr2
illr4
im:7137886
ing5a
inhbaa
inpp4aa
inppl1b
ints6
ippk
irf10
irf1b
irf2
irf2bpl
irf3
irf7
irg1
irge4
isg15
itga6b
itgav
itgb3b
itgb5
itgbl1
itprip
jdp2
jun
junba
junbb
kat2b
kcne4
kcnk1a
kctd13
kdelc2
kdelr2b
kdelr3
kif11
klf12a
klf2b
klf6a
klhl24b
kmo
kng1
kpna2
krt18
krt4
krt8
lama4
lamb1b
lamc1
laptm4b
lasp1
lcp1
lcp2a
ldlrap1a
lect2l
lepb
leprel4
lgals1l1
lgals3bpa
lgals3bpb
lgals9l1
lgmn
lifrb
lims1
lipg
llgl1
lmbrd2b
lmf2a
lmf2b
lmna
lmo4b
lox
loxl1
loxl2a
loxl2b
loxl3b
lpar1
lpcat2
lpl
lpp
lrrc1
lrrc17
lta4h
ltbp3
lum
lygl1
lyn
lyz
m6pr
mad2l1
mafba
mafbb
mafk
mamdc2a
man2b1
map2k4b
mapk14a
marcksb
marcksl1a
marveld1
matn4
mcfd2
mcl1a
mcm2
mcm6
mdka
mdm2
med23
meox1
mepce
mex3b
mfap4
mfge8a
mfge8b
mfng
mfsd1
mfsd10
mfsd12a
mfsd2ab
mgat1b
mid1ip1a
minpp1a
mki67
mknk1
mknk2b
mkrn4
mmp13a
mmp14a
mmp14b
mmp2
mmp9
mob3a
mogs
morc3a
mov10b.1
mov10b.2
moxd1
mpx
ms4a17a.11
ms4a17a.9
mt2
mvp
mxa
mxc
mxe
mxra8a
mxra8b
mycb
mych
myd88
myh6
myh9a
mylpfa
myo1f
myof
n4bp1
namptb
ncam1a
ncapd2
ncapg
ncaph2
ncf1
ncf2
ncf4
ncstn
ndc80
ndrg1a
neil3
nenf
net1
nfe2l1a
nfil3
nfil3-2
nfil3-5
nfkb2
nfkbiaa
nfkbie
ngf
ngfrb
nme3
npc1
npsn
nr0b2a
nrp1a
nrros
nsun2
nucb1
nucb2b
nudt5
nuf2
nup98
nupr1
odc1
ogfrl2
olfml3a
olfml3b
ophn1
osbpl9
oser1
osr1
otulina
p4ha1a
papss2b
pard6a
parp12a
parp12b
parp3
parp8
pbk
pcdh10b
pcdh19
pcolce2b
pcolcea
pcsk7
pdcd4b
pdgfra
pdgfrb
pdia3
pdia4
pdia5
pdxdc1
peli2
pfkfb3
pfkfb4
pfn2
pglyrp6
pgm2
pgm3
phc2a
phgdh
phlda1
pi4k2a
pim1
pknox2
pkz
plaua
plcd1a
plek
plekha8
plekhf1
plekhm1
plk1
plk3
plod1a
plod2
pls3
pnp5a
pnp5b
postnb
ppapdc1b
ppib
ppp1r14bb
ppp1r15a
pqlc2
pqlc3
prdm1a
prdx1
prrg2
prrg4
prrx1a
prss16
psat1
psen2
psma2
psmf1
ptbp1a
ptbp1b
ptges
ptges3b
ptgs2a
ptgs2b
ptmab
ptp4a1
ptpn13
ptpn23b
ptpn6
pvalb2
pxk
pycard
quo
rab20
rab34a
rac2
racgap1
rad18
rap2b
rasd1
rasgef1ba
rasgrp4
rasl11b
rassf2a
rbck1
rbfox2
rbl1
rbm47
rbp1a
rcn3
rdh10b
rdh12l
rdh14a
reep3b
rel
renbp
rgcc
rgl1
rgs13
rgs2
rgs5b
rgs6
rhag
rhbdd1
rhof
rhogb
rhogd
ric8a
rif1
rimkla
ripk2
rln3a
rnaset2
rnd1l
rnf181
rnf19b
rnf24
rp2
rpe65b
rpn1
rpn2
rps6ka3a
rragcb
rras
rrbp1a
rrbp1b
rsad2
rspo1
rspo3
rtn4rl2a
rufy2
rxrgb
s100u
s1pr1
saa
samsn1a
sat1a.2
sc:d217
scamp4
scara5
scinla
scinlb
scpep1
sdc4
sdcbp
sde2
sec23b
sec24d
sec31a
sec61al2
sele
selo
selplg
sema3ab
sema3e
sept9b
serinc2
serp1
serpinb1
serpinb1l1
serpine1
serpine2
serpine3
serpinf1
serpinh1a
serpinh1b
sfrp1a
sfrp1b
sftpbb
sgk1
sgk3
sh3bp5b
shmt2
si:busm1-57f23.1
si:ch1073-443f11.2
si:ch211-102c2.7
si:ch211-117m20.5
si:ch211-126j24.3
si:ch211-137i24.10
si:ch211-149p10.2
si:ch211-165d12.4
si:ch211-191i18.2
si:ch211-197g15.6
si:ch211-199g17.1
si:ch211-199o1.2
si:ch211-204d2.4
si:ch211-214j24.10
si:ch211-219a4.3
si:ch211-251j10.3
si:ch211-264f5.2
si:ch211-281g13.4
si:ch211-281g13.5
si:ch211-42i9.8
si:ch211-5k11.6
si:ch211-69g19.2
si:ch211-89f7.1
si:dkey-10p5.7
si:dkey-177p2.6
si:dkey-188i13.10
si:dkey-188i13.7
si:dkey-188i13.9
si:dkey-206d17.12
si:dkey-226m8.7
si:dkey-228a15.1
si:dkey-238c7.16
si:dkey-25e12.3
si:dkey-261j4.3
si:dkey-269d20.3
si:dkey-33c12.3
si:dkey-3h3.3
si:dkey-42i9.4
si:dkey-42i9.6
si:dkey-42i9.7
si:dkey-46l15.1
si:dkey-4p15.3
si:dkey-58f10.11
si:dkey-7o6.3
si:dkey-83k24.4
si:dkey-91m11.5
si:dkey-9i23.16
si:dkeyp-69e1.8
si:dkeyp-92c9.3
si:rp71-1p14.10
skap2
skilb
slc10a7
slc16a10
slc16a9a
slc16a9b
slc17a9b
slc20a1b
slc22a2
slc25a25a
slc30a1a
slc35f6
slc37a2
slc38a7
slc39a1
slc39a13
slc39a3
slc39a7
slc43a2b
slc43a3b
slc4a1a
slc4a2b
slc7a3
slc7a7
slc7a8a
slc9a7
slco2b1
smad1
smc2
smc5
smpdl3a
smurf1
snai1a
snai2
snd1
snx17
snx7
soat1
socs1a
socs3b
sox7
sox9a
sparc
spc24
spi1a
spi1b
spns1
spns3
spsb4b
sptlc2a
sptlc3
spty2d1
sqrdl
sqstm1
src
sri
sst6
st6gal2a
stab1
stard3
stat1b
stat2
steap4
stip1
stk10
stk11ip
stoml1
stoml3b
stxbp2
sulf1
sulf2b
surf4l
syk
sypl2b
syt4
syvn1
tab2
tacc3
tagapa
tagln
tbc1d5
tbk1
tcp11l1
tdh
tdp2b
tec
tex2
tfa
tfec
tfpia
tgfb1a
tgfbi
tgif1
tgm2b
thap4
thbs4a
thbs4b
timp2b
tlr3
tlr5b
tm4sf18
tmcc3
tmed3
tmed8
tmem127
tmem144a
tmem154
tmem168a
tmem176
tmem176l.4
tmem184c
tmem205
tmem206
tmem263
tmem63a
tmem98
tmod4
tmtc2
tnc
tnfaip6
tnfb
tnfrsf1b
tnfrsf9a
tnfsf10
tnfsf10l
tnfsf13b
tnnc1b
tnni2b.1
tomm34
top2a
tor1l1
tor1l3
tp53inp1
tpd52l1
tpm3
tpm4b
tpp1
tprg1
tpte
tram1
tram2
trim25
trim33
trim35-31
trim35-39
trove2
trpc6a
trpm6
trpv1
tsku
tspan18b
tspan2
ttc13
ttl
tubb5
twf1a
twf2b
twist1a
txn
txndc5
uap1
uap1l1
ubald1b
ubb
ube2c
ube3c
ubtd1b
uchl1
ugcg
ugdh
unc45b
unc93b1
usf1
vasna
vcanb
vps26bl
vps37c
vsg1
vwf
wasf2
wbp2
wdfy1
wdr48
wdr91
wdr92
wee1
wisp2
wsb1
wt1b
wu:fb15g10
xirp1
xpnpep2
xrcc5
ypel1
zbtb2a
zdhhc3a
zfand2a
zfp36l1a
zgc:101116
zgc:101583
zgc:101640
zgc:101699
zgc:103438
zgc:110239
zgc:110340
zgc:110354
zgc:110591
zgc:110779
zgc:112084
zgc:112183
zgc:112315
zgc:112492
zgc:113070
zgc:113149
zgc:113314
zgc:113372
zgc:113452
zgc:114041
zgc:114200
zgc:123010
zgc:123068
zgc:123218
zgc:123282
zgc:123305
zgc:123333
zgc:136354
zgc:136572
zgc:136763
zgc:136804
zgc:136859
zgc:136895
zgc:152658
zgc:152791
zgc:152830
zgc:152863
zgc:153129
zgc:153151
zgc:153317
zgc:153654
zgc:153675
zgc:153893
zgc:153911
zgc:154064
zgc:154093
zgc:158446
zgc:158689
zgc:162183
zgc:162595
zgc:162724
zgc:162964
zgc:163030
zgc:171506
zgc:171579
zgc:172136
zgc:172341
zgc:173594
zgc:173915
zgc:174888
zgc:174904
zgc:175154
zgc:193725
zgc:193751
zgc:194443
zgc:195023
zgc:195173
zgc:198241
zgc:198419
zgc:55262
zgc:55891
zgc:56095
zgc:56194
zgc:63569
zgc:63831
zgc:64085
zgc:64130
zgc:65811
zgc:66286
zgc:66313
zgc:77517
zgc:77875
zgc:77880
zgc:85866
zgc:85975
zgc:86764
zgc:91909
zgc:91976
zgc:92066
zgc:92107
zgc:92161
zgc:92242
zgc:92308
zgc:92326
zgc:92429
zgc:92470
zmp:0000001271
znf395a
znf503
znf703
znfl2a
zwilch
