# Supplementary material for: Chromatin-remodelling factor Brg1 regulates myocardial proliferation and regeneration in zebrafish
Source: Nat Commun. 2016 Dec 8;7:13787. doi: 10.1038/ncomms13787 (PMC5476829; doi:10.1038/ncomms13787)
Supplement: Supplementary Data 2 — Up-regulated genes in dn-xBrg1 transgenic hearts. [file ncomms13787-s3.xlsx]

## Sheet: Sheet1
LOC100000576
LOC100000992
LOC100002196
LOC100302585
LOC555692
LOC563343
LOC565175
LOC568809
aamdc
aamp
abcc9
abcd3a
abcd3b
abcf2a
ablim1b
ablim3
acaa1
acaa2
acad8
acadl
acadm
acads
acadvl
acat1
acbd7
acn9
aco2
acot11b
acot13
acot7
acsl1a
acsl1b
acss2l
acta1a
acta1b
actc1a
adck1
adck3
adck5
adh5
adhfe1
adora1
adprh
adrb1
adss
agmat
agpat3
aifm1
aimp1
ak1
akap1b
akt2l
aldh4a1
aldh6a1
aldh7a1
aldh9a1b
aldoab
alkbh6
alpi.1
anapc11
anapc15
anapc16
ank1a
ankra2
ankrd9
anks1b
antxr2b
anxa13l
apobec2a
apooa
apopt1
aqp8a.1
arl8
armc1
armc8
arpc5la
as3mt
asb12a
asb12b
asb16
asb4
atad1b
atad3b
atp1a3b
atp1b2a
atp2a2a
atp5a1
atp5b
atp5c1
atp5d
atp5f1
atp5g1
atp5g3a
atp5g3b
atp5h
atp5ib
atp5l
atp5o
atp5s
atp6v1b2
atpaf1
atpaf2
atpif1a
atpif1b
atrip
atxn1a
auh
aurkaip1
b3gnt2b
bambia
basp1
bbip1
bbox1
bcar3
bcat2
bckdha
bckdhb
bckdk
bcl2l13
bcs1l
blcap
bloc1s6
bmp10
bnip3
boka
bola1
btf3
bves
bzw2
c1qbp
ca8
calm2b
camk2n1a
cap2
caprin1b
casq1b
cav3
cbwd
ccdc124
ccdc23
ccdc25
ccdc51
ccdc85ca
ccng1
ccni
ccnyl1
cct4
cd36
cd74a
cd74b
cd99l2
cd9a
cdc26
cdc42bpb
cdnf
cep68
cfd
chac1
chchd1
chchd10
chchd3
chchd4
chchd6b
chkb
chmp7
chpt1
chrnb1
chrne
ciao1
cisd1
cited4a
ckbb
ckma
ckmt2a
ckmt2b
clic4
clpxa
clybl
cmc1
cmc2
cmlc1
cnot4b
cnot6l
coa3
coa7
cops6
coq10b
coq2
coq3
coq4
coq9
coro2a
coro6
cox10
cox11
cox16
cox17
cox4i1
cox5b2
cox6a2
cox6b1
cox6b2
cox6c
cox7a1
cox7a3
cox7c
cplx2l
cpsf1
cpt1b
crebl2
crls1
cry1b
cry2a
cryabb
cryl1
ctdnep1b
cth
cthl
cutc
cx41.8
cx45.6
cxcl-c5c
cyc1
cycsb
cyp1a
cyp2ad6
dachb
dachc
dap1b
dap3
dbt
dcaf6
dcp1b
dcun1d2a
ddt
ddx54
decr1
dennd5b
dennd6b
desi1a
dgat2
dhdhl
dhodh
dhps
dhrs2
dhrs3b
dhrs7cb
dio1
dlat
dldh
dlst
dnaja3a
dnajc11
dnajc15
dnajc19
dnajc21
dnajc28
dnajc5ga
dnajc8
dnmt3ab
dph5
dph6
dtna
dtwd1
dub
dusp22b
dusp6
dync1li2
dyrk1b
dyrk2
ech1
echdc1
echs1
ecsit
eef1a1l2
eef1b2
efcab11
egfl7
eif2b2
eif3eb
eif3f
eif3g
eif4a1b
eif4a2
eif4e2
eif4ebp1
ell
elovl1a
enah
endog
epas1b
epo
eral1
esd
esrra
etfa
etfb
etfdh
exoc3l1
fabp11a
fabp3
fahd1
fahd2a
fam131c
fam136a
fam162a
fam173b
fam210a
fam212aa
fam213aa
fam57ba
fam73a
fam78ab
fars2
fbxl22
fgf14
fgf17
fggy
fh
fhit
fhl2a
fitm1
fitm2
fkbp1b
fkbp3
flj11011l
foxn3
foxo3a
fth1b
fundc2
fut8a
fxr2
fzd9b
g0s2
g3bp1
gabarapl2
gabrb2
gabrr3a
gadd45ba
gamt
gapdh
gatm
gbas
gbp
gfod2
glrx2
glrx5
gna11a
gnb5b
got1
got2a
got2b
gpd1a
gpm6aa
gpr182
gpr22
gprc5c
gpsm1b
gpt2
gpx4b
grik5
grpel1
grsf1
gsdf
gspt1
gstal
gstk1
gstm
gstp1
gtf2h5
gtpbpl
gypc
gys1
hacl1
hadh
hadhaa
hadhab
hadhb
hccs
hccsa
hdhd3
heg
hemk1
her9
hes6
hhatla
hibadhb
hibch
hipk2
hipk3b
hist2h2l
hmbsa
hmga1b
hmgcl
hmgcs1
hnrnpabb
hnrnpd
hnrpdl
homer1b
homer2
hrasb
hsc70
hsd11b2
hsd17b10
hsd17b8
hspa12b
hspa14
hspb2
hspb3
hyi
iars2
icn2
id2b
idh1
idh2
idh3a
idh3b
ift27
igfbp1b
igfbp2a
igfbp3
im:7140390
immp2l
immt
ino80c
ip6k2
irx5a
iscub
isoc2
ispd
ivd
jmjd7
jph1b
jph2
kars
kazald3
kcnc4
kcnj11
khk
klf11a
klf9
klhdc3
klhl13
klhl38a
kpnb3
krt5
ktn1
l2hgdh
lace1a
lap3
larp6
ldb1a
ldb3a
ldb3b
ldhba
ldhbb
ldhd
leng1
lfng
lgalsla
lgi1a
lims2
lman2la
lmbr1l
lmod2a
lrrc10
lrrc39
lsm12b
lsm6
ltv1
lzts2a
macrod1
mapk4
mb
mbnl3
mcat
mccc1
mccc2
mdh1aa
mdh1b
mdh2
mecr
med30
mef2ca
mettl1
mettl20
mettl22
mettl5
mfn1b
mgst1.2
mgst3
mibp2
mid1ip1b
mid1ip1l
mief1
mier3
minos1
mkrn1
mkrn2
mlck2
mmaa
mmadhc
mob2b
mob4
mpc1
mpc2
mrpl1
mrpl12
mrpl14
mrpl15
mrpl17
mrpl18
mrpl20
mrpl22
mrpl24
mrpl28
mrpl3
mrpl30
mrpl32
mrpl34
mrpl35
mrpl36
mrpl37
mrpl38
mrpl40
mrpl41
mrpl43
mrpl44
mrpl45
mrpl46
mrpl48
mrpl57
mrpl9
mrps14
mrps15
mrps16
mrps18a
mrps18c
mrps21
mrps23
mrps24
mrps25
mrps26
mrps30
mrps31
mrps33
mrps35
mrps6
mrps7
mrps9
mrrf
msh2
msrb1a
msrb3
mtch2
mtfmt
mtfp1
mtfr1l
mto1
mtrf1
mtss1l
mtx1b
mtx2
mut
mybphb
mycbp
myl7
myl9a
mylk3
myom1a
myoz2a
myoz2b
naa40
nap1l4a
naprt1
nbl1
nceh1a
ncoa4
ncs1b
ndel1a
ndrg3a
ndufa1
ndufa10
ndufa11
ndufa12
ndufa2
ndufa4
ndufa4l
ndufa5
ndufa6
ndufa7
ndufa8
ndufa9
ndufab1a
ndufaf1
ndufaf3
ndufaf5
ndufb10
ndufb11
ndufb4
ndufb5
ndufb6
ndufb7
ndufb8
ndufb9
ndufs1
ndufs2
ndufs3
ndufs4
ndufs5
ndufs6
ndufs7
ndufs8a
ndufv2
nedd9
nfkbiab
nfu1
nfybb
nifk
nipsnap3
nit2
nkx2.5
nme7
nmrk2
nnt
nol12
nova1
npr3
nr1d1
nr1d2a
nrp2b
nt5c1a
ntpcr
nudt4b
obsl1a
ociad1
opa3
osgepl1
oxa1l
oxnad1
pa2g4a
pabpc1b
pabpc4
pabpn1
paip2b
pam16
park7
pccb
pcmt
pcmtl
pdcd5
pde10a
pde8a
pdha1a
pdhb
pdhx
pdk2
pdlim5a
pdp1
pdrg1
pdss1
pdss2
pdxka
pdzrn3b
pebp1
per1b
pex19
pex3
pgam2
phb2b
phlda3
phtf2
phyh
pik3r3b
pip5k1ba
pip5k1bb
pitpnbl
pkib
pkig
pkmb
plk2b
poldip2
popdc2
pparab
ppfia4
ppiab
ppifb
ppp1cbl
ppp1r10
ppp1r13ba
prdx3
prickle2
prkag2a
prkag3b
prkcda
prkg1a
prmt6
prpsap2
ptcd3
ptgdsb
ptger4a
ptgesl
ptgr1
ptp4a3
ptpmt1
ptpn4b
puf60a
rab3ab
rab3da
rab3ip
rad21b
rad51b
ralba
raly
ramp2
rap2c
rars2
rassf1
rassf8b
rbfa
rbks
rbm24a
rbp2a
rbp7b
rbpms2a
rbpms2b
rcan2
rdh8a
rem1
retsat
rgs17
rhoq
rhot1a
rhot2
rhpn2
rilpl1
rn7sk
rnasekb
rnd1
rnf139
rnf144ab
rnf207b
rnf7
rnmtl1a
rorab
rpap2
rpl22
rpl36
rpl37
rpp14
rps27.2
rps8b
rpusd4
rragd
rtn1a
rtn4ip1
rybpa
ryr1b
s100v2
s1pr5a
samm50
sap30l
sat2b
sbk3
scn3b
scrn2
sctr
sdhb
sdhc
sdhda
sdhdb
sdr39u1
sema5a
seph
2016-09-03
sept7b
sepw2a
serf2
sesn1
setb
setd6
setd7
setd8a
sfxn4
sgce
sh3bp4
shroom3
si:ch211-140m22.7
si:ch211-157b11.14
si:ch211-158d24.4
si:ch211-206k20.5
si:ch211-207k7.4
si:ch211-212o1.2
si:ch211-214p16.1
si:ch211-215a10.4
si:ch211-237l4.6
si:ch211-239e6.4
si:ch211-39k3.2
si:ch211-51h9.6
si:ch211-51h9.7
si:ch211-89p3.3
si:ch73-46j18.5
si:dkey-15h8.11
si:dkey-165n16.1
si:dkey-188i13.11
si:dkey-190g11.7
si:dkey-204l11.1
si:dkey-206d17.5
si:dkey-208k22.3
si:dkey-20d21.12
si:dkey-23c22.6
si:dkey-281i8.1
si:dkey-44g23.5
si:dkey-51e6.1
si:dkey-5i3.5
si:dkey-69o16.5
si:dkey-78l4.14
si:dkey-88p24.9
si:dkey-98p3.2
si:dkeyp-55f12.3
si:dkeyp-80c12.10
si:dkeyp-80d11.1
si:dkeyp-84a8.8
sirt3
slc10a3
slc16a7
slc18a2
slc25a10
slc25a11
slc25a14
slc25a20
slc25a26
slc25a29
slc25a32b
slc25a33
slc25a3b
slc25a4
slc25a44a
slc25a47b
slc25a5
slc2a1a
slc30a9
slc43a1a
slc43a1b
slc52a3
slc6a6b
slmo2
smad6a
smim1
smim12
smim8
smpx
sms
smtnl1
smx5
smyd2a
smyd2b
snapc5
snrkb
snrnp25
snx27b
sod1
sod2
sostdc1a
sox11b
spag7
spint2
spryd4
srsf5a
ssh2b
sssca1
st6galnac5b
stau2
stk25b
stub1
stx3a
stx6
stxbp5a
sub1b
sucla2
suclg1
sult1st6
sult2st1
synj2bp
sytl4
taf8
tamm41
tasp1
tatdn1
tbc1d16
tek
tesca
tfb2m
tfpt
tgfb2
tha1
thap1
thumpd3
tigarb
timm10
timm13
timm17a
timm23
timm50
timm8a
timm8b
tma7
tmcc2
tmem126a
tmem128
tmem141
tmem14ca
tmem178
tmem203
tmem223
tmem243a
tmem256
tmem35
tmem38a
tmem41aa
tmem88b
tmub1
tnnc1a
tnni1b
tnni1c
tnnt2a
tomm22
tomm40
tomm7
tp53bp1
tpi1b
tpm4a
tppp3
trap1
trpt1
tsc1a
tsfm
tspan12
tspan3a
ttc27
tuba1l
tuba8l2
tufm
tusc2a
twf2
txlnbb
txn2
txndc12
u2surp
ubac1
ube2d3
ube2e3
ube2f
ubiad1
ubl7a
uck2b
ugp2a
ugt1b1
ugt5g1
unc119b
uqcc1
uqcr11
uqcrb
uqcrc1
uqcrc2a
uqcrc2b
uqcrfs1
uqcrh
uqcrq
usp2a
usp49
uspl1
utp23
vapa
vcla
vdac2
vdac3
vgll2b
vsnl1a
wdr21
wdr32
wdr41
wdr45l
wnt11r
wnt2ba
wscd2
wwc3
xrcc6bp1
ybx1
ydjc
zdhhc2
zfyve19
zgc:100870
zgc:100908
zgc:101540
zgc:101560
zgc:101569
zgc:101803
zgc:101840
zgc:101858
zgc:103599
zgc:103670
zgc:103678
zgc:110046
zgc:110155
zgc:110319
zgc:110366
zgc:110699
zgc:110800
zgc:110848
zgc:112056
zgc:112231
zgc:112242
zgc:112356
zgc:112432
zgc:113276
zgc:113305
zgc:113324
zgc:114119
zgc:122979
zgc:123007
zgc:123285
zgc:136826
zgc:136861
zgc:136864
zgc:153247
zgc:153372
zgc:154046
zgc:158254
zgc:158257
zgc:158299
zgc:158316
zgc:158399
zgc:158482
zgc:158785
zgc:158847
zgc:162204
zgc:162297
zgc:162310
zgc:162356
zgc:162544
zgc:162608
zgc:162618
zgc:162634
zgc:162707
zgc:162738
zgc:163025
zgc:165555
zgc:165597
zgc:165608
zgc:171480
zgc:171674
zgc:171978
zgc:172122
zgc:172139
zgc:172270
zgc:174862
zgc:193541
zgc:194167
zgc:194409
zgc:194981
zgc:195050
zgc:55733
zgc:56235
zgc:63863
zgc:64190
zgc:66337
zgc:66350
zgc:73238
zgc:73329
zgc:73345
zgc:77118
zgc:77929
zgc:85722
zgc:85777
zgc:86609
zgc:86709
zgc:86811
zgc:86896
zgc:91910
zgc:92030
zgc:92061
zgc:92113
zgc:92411
zgc:92598
zgc:92789
zgc:92818
zgmrpl4
znf367
znf410
znf706
znrf1
